# Supplementary material for: Development of a Network-Based Signal Detection Tool: The COVID-19 Adversome in the FDA Adverse Event Reporting System
Source: Front Pharmacol. 2021 Dec 8;12:740707. doi: 10.3389/fphar.2021.740707 (PMC8694570; doi:10.3389/fphar.2021.740707)
Supplement: Supplementary file 1 [file DataSheet1.zip]

Archive with 2 entries (2 files):
- Supplementary material/Data Sheet 1.docx
- Supplementary material/Supplementary Table 2.xlsx
