# Supplementary material for: Development of a Network-Based Signal Detection Tool: The COVID-19 Adversome in the FDA Adverse Event Reporting System
Source: Front Pharmacol. 2021 Dec 8;12:740707. doi: 10.3389/fphar.2021.740707 (PMC8694570; doi:10.3389/fphar.2021.740707)
Supplement: Supplementary file 1 [file DataSheet1.zip › Supplementary material/Supplementary Table 2.xlsx]

## Sheet: Sheet1
event	hydroxychloroquine	remdesivir	azithromycin	tocilizumab	lopinavir	sarilumab	ethanol
Blood
haemolyses nec	54.41 (8.69-2230.87) [20] p_value=0	[0] p_value=/	1.47 (0.42-4.22) [5] p_value=0.3963749	[0] p_value=/	[0] p_value=/	[0] p_value=/	[0] p_value=/
anaemias haemolytic nec	24.34 (3.36-1062.11) [9] p_value=5.83e-05	[1] p_value=/	3.15 (0.65-13.31) [4] p_value=0.0808561	[2] p_value=/	[1] p_value=/	[0] p_value=/	[0] p_value=/
coagulation factor deficiencies	3.38 (1.47-7.93) [15] p_value=0.0018078	[0] p_value=/	2.78 (1.13-6.46) [10] p_value=0.0178339	195.31 (31.94-7597.18) [26] p_value=0	[0] p_value=/	[0] p_value=/	[0] p_value=/
neutropenias	1.3 (0.65-2.49) [15] p_value=0.4064707	0.1 (0.02-0.32) [3] p_value=4e-07	0.7 (0.24-1.68) [6] p_value=0.5593153	4.33 (2.22-8.19) [17] p_value=1.21e-05	[2] p_value=/	10.68 (4.65-22.42) [10] p_value=2e-07	[0] p_value=/
coagulopathies	1.01 (0.5-1.93) [14] p_value=1	1.34 (0.74-2.42) [24] p_value=0.3159959	1.45 (0.69-2.84) [12] p_value=0.2659305	3.37 (1.73-6.28) [16] p_value=0.0002097	0.51 (0.1-1.59) [3] p_value=0.3638675	[0] p_value=/	[0] p_value=/
anaemias nec	1.2 (0.63-2.19) [17] p_value=0.5426821	0.25 (0.1-0.54) [8] p_value=7.44e-05	0.92 (0.39-1.91) [9] p_value=1	2.51 (1.25-4.72) [14] p_value=0.0055155	0.47 (0.09-1.46) [3] p_value=0.2742675	6.47 (2.6-14.08) [8] p_value=8.89e-05	[0] p_value=/
thrombocytopenias	1.96 (1.26-3.03) [39] p_value=0.0020487	0.52 (0.31-0.84) [24] p_value=0.0053782	2.16 (1.33-3.42) [29] p_value=0.0013217	2.43 (1.43-3.96) [23] p_value=0.0006019	0.46 (0.14-1.13) [5] p_value=0.0936358	3.55 (1.46-7.48) [8] p_value=0.0031531	[0] p_value=/
eosinophilic disorders	3.37 (0.72-17.01) [5] p_value=0.0667334	[1] p_value=/	2.36 (0.38-11.06) [3] p_value=0.1979494	5.84 (1.15-27.22) [4] p_value=0.01612	4.12 (0.66-19.36) [3] p_value=0.0645836	[1] p_value=/	[0] p_value=/
leukopenias nec	0.85 (0.41-1.62) [13] p_value=0.7585788	0.11 (0.03-0.32) [4] p_value=1e-07	0.37 (0.09-1.02) [4] p_value=0.0482977	0.9 (0.31-2.13) [6] p_value=1	1.43 (0.58-3.08) [8] p_value=0.3743803	2.97 (0.77-8.23) [4] p_value=0.0544024	[0] p_value=/
Card
ventricular arrhythmias and cardiac arrest	0.95 (0.74-1.22) [96] p_value=0.7626068	1.83 (1.47-2.27) [197] p_value=0	1.21 (0.91-1.58) [74] p_value=0.1570391	0.76 (0.51-1.09) [35] p_value=0.1601878	0.36 (0.2-0.6) [16] p_value=8.8e-06	1.38 (0.71-2.45) [13] p_value=0.2434006	[0] p_value=/
rate and rhythm disorders nec	0.9 (0.67-1.2) [70] p_value=0.5348496	1.77 (1.38-2.27) [148] p_value=3.2e-06	1.43 (1.06-1.92) [64] p_value=0.0152857	0.4 (0.22-0.68) [15] p_value=0.0002179	0.96 (0.62-1.42) [29] p_value=0.9215342	0.8 (0.28-1.81) [6] p_value=0.8475976	[0] p_value=/
supraventricular arrhythmias	2.13 (1.55-2.92) [76] p_value=2.3e-06	1.04 (0.75-1.43) [71] p_value=0.8141975	2.05 (1.44-2.88) [52] p_value=4.47e-05	0.78 (0.44-1.3) [17] p_value=0.4094205	2.2 (1.47-3.22) [36] p_value=0.0001037	1.8 (0.75-3.7) [8] p_value=0.142541	[0] p_value=/
cardiac conduction disorders	2.68 (1.79-4.03) [52] p_value=1.1e-06	0.1 (0.04-0.22) [7] p_value=0	7.1 (4.71-10.79) [62] p_value=0	0.28 (0.07-0.75) [4] p_value=0.0059479	3.55 (2.24-5.51) [31] p_value=1e-07	1.46 (0.38-3.92) [4] p_value=0.3622484	[0] p_value=/
heart failures nec	1.77 (0.97-3.18) [21] p_value=0.04395	0.34 (0.15-0.7) [10] p_value=0.001681	1.53 (0.75-2.94) [13] p_value=0.2013696	0.59 (0.15-1.62) [4] p_value=0.3997582	2.17 (1-4.31) [11] p_value=0.0411689	3.03 (0.78-8.41) [4] p_value=0.0513953	[0] p_value=/
cardiac disorders nec	2.7 (1.1-6.59) [12] p_value=0.0188477	0.39 (0.11-1.1) [5] p_value=0.0618002	2.36 (0.87-5.87) [8] p_value=0.0553059	[0] p_value=/	[0] p_value=/	[1] p_value=/	[0] p_value=/
cardiomyopathies	3.08 (0.97-10.01) [8] p_value=0.0363904	0.75 (0.2-2.42) [5] p_value=0.7932041	3.15 (0.92-9.94) [6] p_value=0.0339425	[2] p_value=/	[0] p_value=/	[0] p_value=/	[0] p_value=/
noninfectious myocarditis	1.15 (0.19-5.06) [3] p_value=0.7359788	[1] p_value=/	[2] p_value=/	[0] p_value=/	5.51 (1.14-23.29) [4] p_value=0.0167938	[0] p_value=/	[0] p_value=/
Eye
visual disorders nec	[0] p_value=/	[2] p_value=/	[0] p_value=/	[0] p_value=/	[0] p_value=/	[0] p_value=/	240.5 (74.8-1013.94) [15] p_value=0
visual impairment and blindness (excl colour blindness)	[1] p_value=/	0.45 (0.08-1.76) [3] p_value=0.2668185	[0] p_value=/	[0] p_value=/	[1] p_value=/	[0] p_value=/	69.6 (19.69-254.67) [7] p_value=0
ocular infections, inflammations and associated manifestations	[0] p_value=/	1.51 (0.4-5.66) [6] p_value=0.5588943	[0] p_value=/	[0] p_value=/	[0] p_value=/	[0] p_value=/	41.94 (10.33-156.64) [5] p_value=1e-06
retinal structural change, deposit and degeneration	Inf (4.61-Inf) [8] p_value=2.85e-05	[0] p_value=/	14.2 (2.53-143.99) [6] p_value=0.0005755	[0] p_value=/	24.86 (4.43-251.13) [6] p_value=3.66e-05	[0] p_value=/	[0] p_value=/
Gastr
gastrointestinal signs and symptoms nec	1.04 (0.36-2.63) [7] p_value=1	0.71 (0.26-1.73) [8] p_value=0.5405601	2.22 (0.82-5.45) [8] p_value=0.0650949	[0] p_value=/	12.56 (5.25-31.39) [15] p_value=0	[1] p_value=/	[0] p_value=/
gastrointestinal disorders nec	1.96 (0.68-5.36) [8] p_value=0.1922048	[1] p_value=/	[2] p_value=/	1.36 (0.25-4.78) [3] p_value=0.4937213	14.31 (5.17-43.03) [12] p_value=1e-07	[0] p_value=/	[1] p_value=/
diarrhoea (excl infective)	1.64 (1.17-2.29) [61] p_value=0.0030415	0.17 (0.09-0.28) [17] p_value=0	0.94 (0.59-1.43) [27] p_value=0.8349112	0.27 (0.09-0.61) [6] p_value=0.0003333	7.95 (5.71-11.08) [76] p_value=0	[0] p_value=/	1.44 (0.38-3.87) [4] p_value=0.3667988
nausea and vomiting symptoms	0.6 (0.4-0.89) [34] p_value=0.0087682	0.59 (0.41-0.82) [52] p_value=0.0012775	0.81 (0.51-1.23) [27] p_value=0.3748283	0.11 (0.02-0.35) [3] p_value=2e-07	3.33 (2.34-4.68) [51] p_value=0	[0] p_value=/	12.24 (7.46-19.57) [27] p_value=0
gastrointestinal and abdominal pains (excl oral and throat)	0.92 (0.43-1.82) [12] p_value=1	0.4 (0.17-0.83) [10] p_value=0.0103099	0.82 (0.31-1.86) [7] p_value=0.8468885	0.49 (0.09-1.54) [3] p_value=0.3645607	2.24 (0.98-4.61) [10] p_value=0.0309451	[1] p_value=/	10.42 (3.85-24.19) [7] p_value=1.42e-05
intestinal ulcers and perforation nec	[1] p_value=/	0.22 (0.04-0.76) [3] p_value=0.0090728	[0] p_value=/	26.75 (9.53-92.39) [18] p_value=0	[2] p_value=/	[1] p_value=/	[0] p_value=/
acute and chronic pancreatitis	1.02 (0.39-2.41) [8] p_value=1	0.57 (0.21-1.35) [8] p_value=0.1899891	1.23 (0.4-3.11) [6] p_value=0.6250662	5.19 (2.25-11.59) [12] p_value=6.47e-05	2.63 (0.94-6.41) [7] p_value=0.0316345	[0] p_value=/	[0] p_value=/
non-site specific gastrointestinal haemorrhages	0.61 (0.28-1.2) [11] p_value=0.1844748	0.83 (0.46-1.46) [21] p_value=0.5936684	0.53 (0.18-1.23) [6] p_value=0.1681277	2.5 (1.29-4.61) [15] p_value=0.0040168	[2] p_value=/	3.45 (1.06-8.72) [5] p_value=0.0196662	[0] p_value=/
peritoneal and retroperitoneal haemorrhages	[0] p_value=/	5.05 (1.29-28.56) [10] p_value=0.0088065	[0] p_value=/	6.27 (1.73-21.86) [6] p_value=0.0024615	[0] p_value=/	[0] p_value=/	[0] p_value=/
flatulence, bloating and distension	[1] p_value=/	5.29 (1-52.29) [7] p_value=0.0346173	[0] p_value=/	[0] p_value=/	[1] p_value=/	[0] p_value=/	[0] p_value=/
gastrointestinal ulcers and perforation, site unspecified	[0] p_value=/	[1] p_value=/	[0] p_value=/	7.3 (0.97-54.6) [3] p_value=0.0264672	[0] p_value=/	[2] p_value=/	[0] p_value=/
gastrointestinal stenosis and obstruction nec	[0] p_value=/	[1] p_value=/	[0] p_value=/	21.9 (1.75-1142.55) [3] p_value=0.0063836	[0] p_value=/	[0] p_value=/	[0] p_value=/
intestinal haemorrhages	[2] p_value=/	[0] p_value=/	[0] p_value=/	10.94 (1.25-131.44) [3] p_value=0.0145277	[0] p_value=/	[0] p_value=/	[0] p_value=/
gastrointestinal vascular occlusion and infarction	[1] p_value=/	[1] p_value=/	[1] p_value=/	[1] p_value=/	[1] p_value=/	18.58 (2.98-87.85) [3] p_value=0.0013743	[0] p_value=/
Hepat
hepatocellular damage and hepatitis nec	4.07 (3.29-5.06) [225] p_value=0	0.17 (0.12-0.24) [43] p_value=0	3.82 (3.07-4.75) [164] p_value=0	2.73 (2.12-3.48) [100] p_value=0	4.12 (3.24-5.22) [119] p_value=0	2.49 (1.51-3.92) [23] p_value=0.0002471	[0] p_value=/
cholestasis and jaundice	3.57 (2.46-5.19) [71] p_value=0	[2] p_value=/	4.45 (3.06-6.45) [60] p_value=0	0.55 (0.24-1.09) [9] p_value=0.0970634	10.14 (6.97-14.77) [67] p_value=0	1.52 (0.48-3.73) [5] p_value=0.3899101	[0] p_value=/
hepatic enzymes and function abnormalities	2.03 (1.35-3.02) [47] p_value=0.0004669	0.1 (0.03-0.21) [7] p_value=0	2.75 (1.8-4.13) [40] p_value=1.7e-06	0.8 (0.38-1.51) [11] p_value=0.6571733	14.51 (9.65-22.03) [68] p_value=0	[0] p_value=/	[0] p_value=/
hepatic and hepatobiliary disorders nec	3.51 (1.42-8.98) [13] p_value=0.0033798	1.16 (0.45-2.87) [10] p_value=0.8316295	3.04 (1.16-7.57) [9] p_value=0.0116864	[0] p_value=/	1.73 (0.42-5.24) [4] p_value=0.304891	[0] p_value=/	[0] p_value=/
hepatic failure and associated disorders	1.11 (0.51-2.25) [12] p_value=0.7266756	0.7 (0.33-1.4) [13] p_value=0.3385163	1.73 (0.78-3.57) [11] p_value=0.1449591	1.01 (0.3-2.59) [5] p_value=1	2.33 (0.97-5.02) [9] p_value=0.0374739	[1] p_value=/	[0] p_value=/
cholecystitis and cholelithiasis	[0] p_value=/	1.25 (0.3-4.95) [5] p_value=0.762645	[0] p_value=/	[1] p_value=/	[0] p_value=/	13.93 (2.36-58.66) [3] p_value=0.0025956	[2] p_value=/
Infec
staphylococcal infections	1.28 (0.69-2.27) [19] p_value=0.3786236	0.34 (0.16-0.67) [11] p_value=0.0007107	1.08 (0.5-2.11) [11] p_value=0.8630453	3.24 (1.74-5.8) [18] p_value=0.0001281	[1] p_value=/	17.67 (9.35-32.24) [18] p_value=0	[0] p_value=/
enterococcal infections	1.65 (0.7-3.69) [11] p_value=0.208731	[1] p_value=/	1.5 (0.54-3.65) [7] p_value=0.3296257	4.49 (1.91-10.08) [11] p_value=0.0003274	[0] p_value=/	14.52 (5.48-34.71) [8] p_value=6e-07	[0] p_value=/
pseudomonal infections	0.35 (0.06-1.16) [3] p_value=0.0794797	0.67 (0.25-1.62) [8] p_value=0.4243934	0.61 (0.11-2.03) [3] p_value=0.6056951	4.59 (1.85-10.8) [10] p_value=0.0005374	[0] p_value=/	13.97 (4.9-35.26) [7] p_value=3.6e-06	[0] p_value=/
bacterial infections nec	0.77 (0.48-1.21) [27] p_value=0.3000052	0.27 (0.16-0.46) [19] p_value=0	0.61 (0.32-1.08) [14] p_value=0.1138571	2.36 (1.49-3.65) [29] p_value=0.0001856	0.35 (0.11-0.85) [5] p_value=0.0165272	11.59 (7.01-18.64) [26] p_value=0	[0] p_value=/
klebsiella infections	0.48 (0.12-1.44) [4] p_value=0.2671899	0.45 (0.14-1.16) [6] p_value=0.1070951	0.61 (0.11-2.03) [3] p_value=0.6056951	3.88 (1.52-9.25) [9] p_value=0.0024137	[0] p_value=/	13.97 (4.9-35.26) [7] p_value=3.6e-06	[0] p_value=/
sepsis, bacteraemia, viraemia and fungaemia nec	0.53 (0.36-0.76) [38] p_value=0.0003245	0.92 (0.69-1.22) [86] p_value=0.6289342	0.35 (0.19-0.58) [16] p_value=6.8e-06	2.68 (1.94-3.67) [59] p_value=0	0.57 (0.31-0.98) [15] p_value=0.0383892	5.63 (3.51-8.75) [27] p_value=0	[0] p_value=/
candida infections	[2] p_value=/	0.26 (0.06-0.76) [4] p_value=0.0090975	[2] p_value=/	9.24 (4.02-21.7) [15] p_value=1e-07	[1] p_value=/	8.52 (2.49-23.4) [5] p_value=0.0006272	[0] p_value=/
skin structures and soft tissue infections	18.98 (4.35-172) [14] p_value=7e-07	[1] p_value=/	4.73 (1.54-14.51) [8] p_value=0.0029246	[1] p_value=/	[2] p_value=/	[0] p_value=/	[0] p_value=/
coronavirus infections	0.9 (0.73-1.11) [135] p_value=0.3619416	0.31 (0.24-0.39) [97] p_value=0	0.75 (0.57-0.97) [75] p_value=0.0284045	1.57 (1.23-2) [92] p_value=0.000309	1.22 (0.92-1.59) [68] p_value=0.1472788	0.83 (0.41-1.5) [12] p_value=0.6738543	[0] p_value=/
lower respiratory tract and lung infections	0.57 (0.35-0.88) [26] p_value=0.0085377	0.41 (0.26-0.61) [32] p_value=3.4e-06	0.26 (0.11-0.54) [8] p_value=2.27e-05	1.73 (1.1-2.66) [28] p_value=0.0142231	0.86 (0.45-1.51) [14] p_value=0.6886229	3.41 (1.68-6.3) [12] p_value=0.0005055	[0] p_value=/
infections nec	1.05 (0.47-2.19) [11] p_value=0.8575792	0.12 (0.02-0.39) [3] p_value=9.7e-06	0.69 (0.21-1.78) [5] p_value=0.5317842	2.52 (1.09-5.36) [10] p_value=0.0215183	[2] p_value=/	[1] p_value=/	[1] p_value=/
aspergillus infections	0.82 (0.19-2.68) [4] p_value=1	[0] p_value=/	[0] p_value=/	5.13 (1.65-14.98) [7] p_value=0.0023724	[0] p_value=/	[0] p_value=/	[0] p_value=/
herpes viral infections	[2] p_value=/	[1] p_value=/	[1] p_value=/	10.26 (2.79-41.08) [7] p_value=0.0001668	[0] p_value=/	[0] p_value=/	[0] p_value=/
escherichia infections	1.01 (0.17-4.21) [3] p_value=1	[1] p_value=/	1.77 (0.3-7.38) [3] p_value=0.4202801	8.78 (2.22-36.46) [6] p_value=0.0008209	[1] p_value=/	13.93 (2.36-58.66) [3] p_value=0.0025956	[0] p_value=/
fungal infections nec	[2] p_value=/	0.41 (0.07-1.56) [3] p_value=0.1833879	[0] p_value=/	4.06 (1.06-13.53) [5] p_value=0.019927	[0] p_value=/	10.13 (1.8-38.8) [3] p_value=0.0053995	[0] p_value=/
central nervous system and spinal infections	[0] p_value=/	[1] p_value=/	[0] p_value=/	18.29 (2.98-192.05) [5] p_value=0.0004319	[0] p_value=/	[0] p_value=/	[0] p_value=/
vascular infections	10.79 (1.06-530.3) [4] p_value=0.0209912	[0] p_value=/	[0] p_value=/	[1] p_value=/	[0] p_value=/	[0] p_value=/	[0] p_value=/
enterobacter infections	[0] p_value=/	[1] p_value=/	[0] p_value=/	9.74 (1.64-66.77) [4] p_value=0.0054634	[0] p_value=/	[2] p_value=/	[0] p_value=/
clostridia infections	[0] p_value=/	1.13 (0.16-6.7) [3] p_value=1	[1] p_value=/	9.74 (1.64-66.77) [4] p_value=0.0054634	[1] p_value=/	[0] p_value=/	[0] p_value=/
infectious transmissions	[2] p_value=/	[0] p_value=/	[0] p_value=/	[1] p_value=/	3.67 (0.82-13.19) [4] p_value=0.043977	[0] p_value=/	[0] p_value=/
urinary tract infections	[2] p_value=/	[2] p_value=/	[0] p_value=/	2.43 (0.42-9.77) [3] p_value=0.1687781	[0] p_value=/	18.68 (4.08-70.51) [4] p_value=0.0002015	[0] p_value=/
polyomavirus infections	4.04 (0.46-48.46) [3] p_value=0.1264485	[0] p_value=/	7.08 (0.81-85.11) [3] p_value=0.0404219	[0] p_value=/	[0] p_value=/	[0] p_value=/	[0] p_value=/
corynebacteria infections	8.09 (0.64-423.94) [3] p_value=0.0631741	[0] p_value=/	14.17 (1.13-741.1) [3] p_value=0.0185773	[1] p_value=/	[0] p_value=/	[0] p_value=/	[0] p_value=/
cytomegaloviral infections	[0] p_value=/	[0] p_value=/	[1] p_value=/	4.38 (0.67-22.55) [3] p_value=0.0616181	[0] p_value=/	[1] p_value=/	[0] p_value=/
abdominal and gastrointestinal infections	[0] p_value=/	1.13 (0.16-6.7) [3] p_value=1	[0] p_value=/	5.47 (0.8-32.44) [3] p_value=0.04222	[0] p_value=/	[1] p_value=/	[0] p_value=/
Metab
elevated triglycerides	3.43 (1.79-6.64) [24] p_value=8.29e-05	[1] p_value=/	6.05 (3.16-11.73) [24] p_value=0	2.84 (1.32-5.72) [12] p_value=0.0038576	65.79 (25.69-215.14) [38] p_value=0	[0] p_value=/	[0] p_value=/
hypoglycaemic conditions nec	12.65 (3.52-68.66) [14] p_value=3.1e-06	[2] p_value=/	3.31 (1.06-9.66) [7] p_value=0.0188672	[1] p_value=/	[0] p_value=/	[0] p_value=/	[0] p_value=/
mixed acid-base disorders	1.04 (0.36-2.63) [7] p_value=1	2.69 (1.12-6.93) [16] p_value=0.0222407	[2] p_value=/	[2] p_value=/	[2] p_value=/	[1] p_value=/	[0] p_value=/
total fluid volume decreased	[0] p_value=/	9.09 (2.02-83.93) [12] p_value=0.0005731	[0] p_value=/	[0] p_value=/	[0] p_value=/	[0] p_value=/	[1] p_value=/
appetite disorders	0.53 (0.13-1.6) [4] p_value=0.3572481	0.5 (0.16-1.32) [6] p_value=0.149863	[2] p_value=/	[0] p_value=/	5.94 (2.35-14.44) [10] p_value=9.93e-05	[1] p_value=/	[1] p_value=/
total fluid volume increased	[1] p_value=/	10.59 (1.36-476.89) [7] p_value=0.0082435	[1] p_value=/	[0] p_value=/	[0] p_value=/	[0] p_value=/	[0] p_value=/
sodium imbalance	1.74 (0.73-3.96) [11] p_value=0.1984304	0.6 (0.22-1.43) [8] p_value=0.2510242	1.02 (0.3-2.76) [5] p_value=1	[1] p_value=/	2.75 (0.98-6.76) [7] p_value=0.0263815	4.45 (0.85-14.79) [3] p_value=0.0370649	[0] p_value=/
potassium imbalance	1.18 (0.63-2.11) [18] p_value=0.557199	0.96 (0.54-1.67) [23] p_value=1	1.2 (0.58-2.31) [12] p_value=0.6046348	1.49 (0.67-2.99) [10] p_value=0.230833	0.93 (0.32-2.17) [6] p_value=1	4.25 (1.47-10.06) [6] p_value=0.0045268	[0] p_value=/
diabetic complications nec	4.49 (0.87-29.01) [5] p_value=0.037991	[1] p_value=/	[1] p_value=/	[0] p_value=/	[1] p_value=/	[1] p_value=/	[0] p_value=/
metabolic disorders nec	[0] p_value=/	[2] p_value=/	[2] p_value=/	[1] p_value=/	20.69 (3.38-217.05) [5] p_value=0.0002563	[0] p_value=/	[0] p_value=/
metabolic acidoses (excl diabetic acidoses)	0.23 (0.06-0.63) [4] p_value=0.0011986	1.64 (0.9-2.99) [26] p_value=0.0829642	0.52 (0.16-1.31) [5] p_value=0.1926682	0.63 (0.16-1.73) [4] p_value=0.5134062	0.91 (0.28-2.3) [5] p_value=1	4.15 (1.27-10.6) [5] p_value=0.010068	[1] p_value=/
metabolic alkaloses	10.79 (1.06-530.3) [4] p_value=0.0209912	[0] p_value=/	[0] p_value=/	[0] p_value=/	[1] p_value=/	[0] p_value=/	[0] p_value=/
iron deficiencies	[0] p_value=/	Inf (1.38-Inf) [5] p_value=0.0099894	[0] p_value=/	10.94 (1.25-131.44) [3] p_value=0.0145277	[0] p_value=/	[0] p_value=/	[0] p_value=/
cell metabolism disorders nec	[0] p_value=/	[0] p_value=/	[0] p_value=/	[0] p_value=/	12.38 (1.41-148.77) [3] p_value=0.0106981	[2] p_value=/	[0] p_value=/
Nerv
headaches nec	0.22 (0.08-0.52) [6] p_value=4.18e-05	0.17 (0.07-0.36) [8] p_value=0	0.25 (0.06-0.69) [4] p_value=0.0033665	[2] p_value=/	0.45 (0.12-1.22) [4] p_value=0.1372731	[0] p_value=/	92.06 (54.32-157.42) [40] p_value=0
neurological signs and symptoms nec	0.45 (0.22-0.82) [13] p_value=0.0057401	0.67 (0.41-1.08) [28] p_value=0.1037494	0.27 (0.08-0.66) [5] p_value=0.0011919	0.24 (0.05-0.75) [3] p_value=0.0080875	1.39 (0.7-2.54) [13] p_value=0.3024947	[2] p_value=/	20.5 (11.5-35.38) [21] p_value=0
paraesthesias and dysaesthesias	[0] p_value=/	0.94 (0.38-2.21) [10] p_value=1	[2] p_value=/	[0] p_value=/	[0] p_value=/	[0] p_value=/	62.88 (26.21-150.55) [13] p_value=0
migraine headaches	[0] p_value=/	[1] p_value=/	[0] p_value=/	[0] p_value=/	[0] p_value=/	[0] p_value=/	290.23 (32.39-12478.3) [5] p_value=0
cerebrovascular venous and sinus thrombosis	8.1 (1.44-82.35) [6] p_value=0.0064801	[0] p_value=/	33.18 (4.25-1483.99) [7] p_value=3.35e-05	[0] p_value=/	[0] p_value=/	[0] p_value=/	[0] p_value=/
muscle tone abnormal	0.58 (0.17-1.57) [5] p_value=0.393235	[0] p_value=/	0.56 (0.1-1.85) [3] p_value=0.4589419	0.87 (0.16-2.87) [3] p_value=1	8.36 (3.67-19.01) [14] p_value=3e-07	[2] p_value=/	[0] p_value=/
neuromuscular junction dysfunction	16.25 (3.61-149.56) [12] p_value=7.8e-06	[2] p_value=/	3.54 (1.01-11.68) [6] p_value=0.0238086	[0] p_value=/	[2] p_value=/	[0] p_value=/	[0] p_value=/
disturbances in consciousness nec	1.1 (0.59-1.95) [18] p_value=0.7740421	0.77 (0.43-1.34) [21] p_value=0.364161	1.94 (1.05-3.44) [18] p_value=0.0270805	0.36 (0.07-1.13) [3] p_value=0.1129282	0.88 (0.3-2.05) [6] p_value=1	[0] p_value=/	6.31 (2.18-15.03) [6] p_value=0.0006746
abnormal reflexes	[1] p_value=/	[2] p_value=/	[0] p_value=/	[1] p_value=/	8.28 (2.2-31.08) [6] p_value=0.0008227	[0] p_value=/	[0] p_value=/
central nervous system haemorrhages and cerebrovascular accidents	0.57 (0.29-1.04) [14] p_value=0.0736067	0.87 (0.53-1.41) [29] p_value=0.6442804	0.76 (0.36-1.45) [11] p_value=0.4592099	2.33 (1.3-3.99) [19] p_value=0.0026329	0.32 (0.06-0.98) [3] p_value=0.0434218	1.97 (0.51-5.35) [4] p_value=0.1575067	[0] p_value=/
encephalopathies nec	0.61 (0.18-1.65) [5] p_value=0.3901383	0.43 (0.14-1.1) [6] p_value=0.0755037	[1] p_value=/	0.91 (0.17-3) [3] p_value=1	2.36 (0.77-6.07) [6] p_value=0.0646392	6.48 (1.61-19.26) [4] p_value=0.0052317	[0] p_value=/
sensory abnormalities nec	[2] p_value=/	[1] p_value=/	[1] p_value=/	[0] p_value=/	[2] p_value=/	[0] p_value=/	21.18 (4.84-72.92) [4] p_value=0.000102
coordination and balance disturbances	[0] p_value=/	[0] p_value=/	[0] p_value=/	[0] p_value=/	[0] p_value=/	[0] p_value=/	43.32 (6.27-257.22) [3] p_value=0.0001701
tremor (excl congenital)	[0] p_value=/	0.94 (0.24-3.27) [5] p_value=1	[0] p_value=/	[1] p_value=/	[0] p_value=/	[0] p_value=/	17.34 (3.02-68.49) [3] p_value=0.0012875
nervous system disorders nec	[1] p_value=/	[1] p_value=/	[0] p_value=/	[0] p_value=/	[0] p_value=/	[0] p_value=/	43.32 (6.27-257.22) [3] p_value=0.0001701
Preg
labour onset and length abnormalities	8.48 (3.88-20.47) [28] p_value=0	0.35 (0.12-0.81) [7] p_value=0.010571	7.01 (3.46-14.58) [22] p_value=0	1.13 (0.34-2.95) [5] p_value=0.798577	[1] p_value=/	[0] p_value=/	[0] p_value=/
gestational age and weight conditions	6.64 (2.93-16.42) [22] p_value=4e-07	0.28 (0.08-0.76) [5] p_value=0.0056856	7.56 (3.47-17.14) [19] p_value=1e-07	1.4 (0.41-3.72) [5] p_value=0.414135	[1] p_value=/	[1] p_value=/	[0] p_value=/
stillbirth and foetal death	2.15 (0.42-10.03) [4] p_value=0.2645759	[1] p_value=/	9.46 (2.01-58.6) [6] p_value=0.0014706	[1] p_value=/	[1] p_value=/	[0] p_value=/	[0] p_value=/
hypertension associated disorders of pregnancy	[1] p_value=/	[1] p_value=/	14.17 (1.13-741.1) [3] p_value=0.0185773	[2] p_value=/	[0] p_value=/	[0] p_value=/	[0] p_value=/
Psych
confusion and disorientation	0.67 (0.24-1.57) [7] p_value=0.4463735	0.6 (0.25-1.3) [10] p_value=0.2253533	1.39 (0.54-3.17) [8] p_value=0.3757561	[2] p_value=/	2.45 (0.96-5.57) [8] p_value=0.0482419	[0] p_value=/	12.23 (4.07-30.75) [6] p_value=2.61e-05
hallucinations (excl sleep-related)	4.82 (2-12.39) [16] p_value=0.0001188	0.28 (0.07-0.85) [4] p_value=0.0138634	2.22 (0.82-5.45) [8] p_value=0.0650949	[2] p_value=/	1.12 (0.21-3.75) [3] p_value=0.747749	[0] p_value=/	[0] p_value=/
mental disorders nec	[2] p_value=/	3.94 (1.31-14.14) [13] p_value=0.0068109	[2] p_value=/	[0] p_value=/	[0] p_value=/	[1] p_value=/	[0] p_value=/
suicidal and self-injurious behaviour	4.96 (1.67-16.36) [11] p_value=0.0012764	0.32 (0.05-1.15) [3] p_value=0.0811446	1.96 (0.54-6.01) [5] p_value=0.2003192	[0] p_value=/	2.54 (0.6-8.25) [4] p_value=0.1037659	[0] p_value=/	[0] p_value=/
mood alterations with manic symptoms	10.81 (2.15-104.66) [8] p_value=0.0007423	[0] p_value=/	[0] p_value=/	[0] p_value=/	8.27 (1.9-36.01) [5] p_value=0.0023258	[0] p_value=/	[0] p_value=/
parasomnias	4.49 (0.87-29.01) [5] p_value=0.037991	[2] p_value=/	4.72 (0.87-25.39) [4] p_value=0.0360345	[1] p_value=/	[2] p_value=/	[0] p_value=/	[0] p_value=/
delusional disorders	[0] p_value=/	[0] p_value=/	7.08 (0.81-85.11) [3] p_value=0.0404219	[0] p_value=/	[0] p_value=/	[0] p_value=/	[0] p_value=/
decreased physical activity levels	[0] p_value=/	[0] p_value=/	[0] p_value=/	21.9 (1.75-1142.55) [3] p_value=0.0063836	[0] p_value=/	[0] p_value=/	[0] p_value=/
Renal
renal failure and impairment	0.5 (0.41-0.62) [122] p_value=0	2.78 (2.37-3.27) [455] p_value=0	0.42 (0.31-0.55) [64] p_value=0	0.56 (0.41-0.75) [55] p_value=3.32e-05	1.21 (0.95-1.53) [92] p_value=0.1156056	0.86 (0.48-1.43) [17] p_value=0.628194	[0] p_value=/
renal vascular and ischaemic conditions	1.09 (0.49-2.29) [11] p_value=0.8547832	2.32 (1.16-4.8) [23] p_value=0.0118932	1.68 (0.73-3.59) [10] p_value=0.1946087	[2] p_value=/	1.54 (0.52-3.76) [6] p_value=0.2956971	[1] p_value=/	[0] p_value=/
urinary abnormalities	3.24 (1.28-8.4) [12] p_value=0.0067163	0.7 (0.24-1.83) [7] p_value=0.5178791	0.74 (0.14-2.53) [3] p_value=0.7846193	1.15 (0.21-3.92) [3] p_value=0.7429024	2.43 (0.69-6.88) [5] p_value=0.0816496	[0] p_value=/	[1] p_value=/
bladder and urethral symptoms	1.49 (0.39-4.98) [5] p_value=0.5466734	[1] p_value=/	[0] p_value=/	[0] p_value=/	8.29 (2.47-27.81) [7] p_value=0.0002943	[0] p_value=/	[0] p_value=/
nephropathies and tubular disorders nec	1.57 (0.52-4.34) [7] p_value=0.3137512	1.09 (0.38-3) [8] p_value=0.8192838	1.25 (0.3-3.95) [4] p_value=0.7605221	1.36 (0.25-4.78) [3] p_value=0.4937213	4.83 (1.6-13.37) [7] p_value=0.0026582	[0] p_value=/	[0] p_value=/
nephritis nec	[0] p_value=/	[0] p_value=/	[0] p_value=/	[0] p_value=/	8.25 (1.1-61.8) [3] p_value=0.0196845	[0] p_value=/	[0] p_value=/
Resp
conditions associated with abnormal gas exchange	0.5 (0.32-0.75) [29] p_value=0.0004882	2.15 (1.58-2.93) [106] p_value=5e-07	0.21 (0.08-0.42) [8] p_value=1e-07	0.84 (0.49-1.37) [19] p_value=0.5649196	0.42 (0.18-0.82) [9] p_value=0.007417	1.25 (0.44-2.84) [6] p_value=0.4863044	[0] p_value=/
respiratory tract disorders nec	0.89 (0.48-1.58) [17] p_value=0.7846432	0.82 (0.47-1.38) [24] p_value=0.5339644	0.21 (0.04-0.66) [3] p_value=0.0020249	0.33 (0.06-1.02) [3] p_value=0.0587609	3.24 (1.79-5.65) [19] p_value=7.1e-05	[0] p_value=/	[0] p_value=/
respiratory failures (excl neonatal)	0.52 (0.39-0.7) [60] p_value=3.1e-06	1.4 (1.12-1.75) [171] p_value=0.0018887	0.35 (0.22-0.53) [26] p_value=0	0.78 (0.52-1.11) [35] p_value=0.1832852	0.74 (0.48-1.09) [30] p_value=0.137726	2.58 (1.55-4.11) [22] p_value=0.0002376	[0] p_value=/
breathing abnormalities	0.39 (0.25-0.58) [30] p_value=3e-07	1.67 (1.27-2.2) [120] p_value=0.0001203	0.51 (0.31-0.79) [23] p_value=0.0018989	0.57 (0.32-0.94) [17] p_value=0.0236016	0.91 (0.56-1.41) [23] p_value=0.7469675	[2] p_value=/	2.71 (1.24-5.26) [10] p_value=0.0065088
pulmonary oedemas	1.35 (0.98-1.85) [64] p_value=0.0578081	0.55 (0.39-0.76) [52] p_value=0.000233	1.33 (0.91-1.89) [42] p_value=0.1225526	0.89 (0.53-1.41) [21] p_value=0.7359568	1.67 (1.09-2.48) [32] p_value=0.0128001	1.18 (0.42-2.68) [6] p_value=0.6454387	[0] p_value=/
pulmonary thrombotic and embolic conditions	0.94 (0.53-1.6) [20] p_value=0.897887	0.45 (0.25-0.78) [18] p_value=0.0031783	0.46 (0.18-1.02) [7] p_value=0.0500757	2.24 (1.24-3.88) [18] p_value=0.0044985	[1] p_value=/	5.04 (2.17-10.36) [9] p_value=0.0001837	[0] p_value=/
parenchymal lung disorders nec	0.35 (0.15-0.71) [9] p_value=0.0017318	0.33 (0.17-0.6) [14] p_value=5.52e-05	0.39 (0.14-0.9) [6] p_value=0.0227875	2.08 (1.13-3.64) [17] p_value=0.0123498	1.52 (0.74-2.87) [12] p_value=0.1934418	2.03 (0.53-5.51) [4] p_value=0.1475192	[0] p_value=/
bronchospasm and obstruction	0.96 (0.27-2.83) [5] p_value=1	0.69 (0.21-1.96) [6] p_value=0.6399066	2.76 (0.91-7.62) [7] p_value=0.0355446	2.61 (0.73-7.69) [5] p_value=0.0697572	2.95 (0.82-8.7) [5] p_value=0.0471457	[0] p_value=/	[1] p_value=/
pneumothorax and pleural effusions nec	0.48 (0.16-1.18) [6] p_value=0.1066811	1.16 (0.58-2.3) [17] p_value=0.6266459	0.85 (0.29-2.07) [6] p_value=0.8355756	1.07 (0.32-2.76) [5] p_value=0.8060981	[2] p_value=/	5.5 (1.66-14.38) [5] p_value=0.003458	[0] p_value=/
coughing and associated symptoms	1.3 (0.79-2.08) [28] p_value=0.2714757	0.36 (0.2-0.63) [17] p_value=8.69e-05	1.34 (0.75-2.27) [19] p_value=0.2541845	1.06 (0.5-2.03) [11] p_value=0.867235	1.47 (0.74-2.69) [13] p_value=0.2183893	[0] p_value=/	3.59 (1.11-8.98) [5] p_value=0.0165821
Skin
dermal and epidermal conditions nec	0.79 (0.31-1.8) [8] p_value=0.7040488	0.37 (0.13-0.88) [7] p_value=0.0154404	0.44 (0.08-1.41) [3] p_value=0.2607831	[0] p_value=/	1.06 (0.27-3.01) [4] p_value=0.7874483	[0] p_value=/	32.5 (14.36-70.08) [12] p_value=0
dermatitis ascribed to specific agent	8.68 (3.03-30.32) [16] p_value=3.8e-06	0.25 (0.04-0.86) [3] p_value=0.0230488	3.55 (1.31-9.21) [9] p_value=0.0058514	1.21 (0.22-4.17) [3] p_value=0.7341603	[0] p_value=/	[0] p_value=/	[0] p_value=/
pustular conditions	Inf (15.65-Inf) [23] p_value=0	[0] p_value=/	0.99 (0.24-2.99) [4] p_value=1	[0] p_value=/	1.23 (0.23-4.18) [3] p_value=0.7324084	[0] p_value=/	[0] p_value=/
rashes, eruptions and exanthems nec	1.69 (1.07-2.64) [35] p_value=0.0172311	0.9 (0.56-1.4) [34] p_value=0.6675317	0.71 (0.35-1.32) [12] p_value=0.3313204	0.89 (0.41-1.74) [10] p_value=0.8718696	1.77 (0.95-3.08) [16] p_value=0.0588744	[0] p_value=/	4.93 (1.88-10.94) [7] p_value=0.0009724
erythemas	3.38 (1.47-7.93) [15] p_value=0.0018078	0.88 (0.36-2.05) [10] p_value=0.8456947	1.65 (0.58-4.08) [7] p_value=0.3049101	[0] p_value=/	1.43 (0.35-4.21) [4] p_value=0.5276453	[0] p_value=/	[1] p_value=/
pruritus nec	1.76 (0.85-3.53) [15] p_value=0.0986104	0.61 (0.27-1.28) [11] p_value=0.1870049	3.1 (1.49-6.22) [15] p_value=0.0017755	0.85 (0.22-2.4) [4] p_value=1	1.86 (0.69-4.34) [7] p_value=0.1818515	[0] p_value=/	6.84 (1.73-19.62) [4] p_value=0.0040526
urticarias	3.6 (1.39-9.71) [12] p_value=0.004772	0.35 (0.08-1.08) [4] p_value=0.0717867	1.47 (0.42-4.22) [5] p_value=0.3963749	[0] p_value=/	1.37 (0.25-4.72) [3] p_value=0.4910045	[0] p_value=/	9.62 (1.79-33.63) [3] p_value=0.0054106
bullous conditions	2.28 (0.92-5.54) [11] p_value=0.0616741	0.21 (0.04-0.72) [3] p_value=0.0056895	[2] p_value=/	[2] p_value=/	[2] p_value=/	[0] p_value=/	8.25 (1.55-28.19) [3] p_value=0.0079283
purpura and related conditions	4.96 (1.67-16.36) [11] p_value=0.0012764	[2] p_value=/	4.21 (1.41-12.32) [8] p_value=0.0046861	[1] p_value=/	1.76 (0.32-6.35) [3] p_value=0.4196164	[0] p_value=/	[0] p_value=/
exfoliative conditions	3.78 (1.03-15.13) [7] p_value=0.022086	[0] p_value=/	[1] p_value=/	[0] p_value=/	[1] p_value=/	[0] p_value=/	[0] p_value=/
dermatitis and eczema	4.72 (1.2-22.04) [7] p_value=0.011972	[1] p_value=/	1.77 (0.3-7.38) [3] p_value=0.4202801	[0] p_value=/	9.94 (2.52-41.28) [6] p_value=0.0004527	[1] p_value=/	[1] p_value=/
apocrine and eccrine gland disorders	[2] p_value=/	1.6 (0.77-3.31) [18] p_value=0.1690966	[1] p_value=/	[1] p_value=/	2.06 (0.75-4.86) [7] p_value=0.0955368	[0] p_value=/	5.4 (1.04-17.65) [3] p_value=0.022336
Vasc
peripheral embolism and thrombosis	1.18 (0.52-2.5) [11] p_value=0.7067739	0.18 (0.04-0.53) [4] p_value=0.000232	0.75 (0.23-1.97) [5] p_value=0.8252248	1.76 (0.65-4.13) [7] p_value=0.193323	0.74 (0.14-2.39) [3] p_value=0.792606	22.15 (10.12-46.48) [13] p_value=0	[0] p_value=/
vascular hypotensive disorders	0.33 (0.19-0.54) [19] p_value=6e-07	2.96 (2.13-4.16) [111] p_value=0	0.32 (0.15-0.59) [11] p_value=3.49e-05	0.65 (0.34-1.13) [14] p_value=0.1505448	[2] p_value=/	4.09 (2.23-7.05) [16] p_value=9.3e-06	[0] p_value=/
circulatory collapse and shock	0.3 (0.13-0.61) [9] p_value=0.000217	2.76 (1.74-4.44) [56] p_value=4.2e-06	0.34 (0.12-0.78) [6] p_value=0.0064969	0.63 (0.24-1.37) [7] p_value=0.3194012	0.6 (0.21-1.38) [6] p_value=0.2974135	2.26 (0.7-5.61) [5] p_value=0.0809435	[0] p_value=/
haemorrhages nec	1.8 (0.72-4.29) [10] p_value=0.1742261	0.2 (0.03-0.68) [3] p_value=0.0035757	6.05 (2.54-14.77) [14] p_value=1.53e-05	0.99 (0.18-3.31) [3] p_value=1	[1] p_value=/	[0] p_value=/	[0] p_value=/
non-site specific vascular disorders nec	2.28 (0.92-5.54) [11] p_value=0.0616741	0.9 (0.34-2.21) [9] p_value=1	0.94 (0.23-2.82) [4] p_value=1	1.45 (0.36-4.36) [4] p_value=0.523247	[1] p_value=/	[0] p_value=/	[0] p_value=/
non-site specific embolism and thrombosis	1.9 (0.82-4.24) [12] p_value=0.0939006	0.17 (0.03-0.56) [3] p_value=0.0008684	2.89 (1.23-6.49) [11] p_value=0.0109349	4.49 (1.91-10.08) [11] p_value=0.0003274	2.15 (0.71-5.47) [6] p_value=0.1221547	7.81 (2.3-21.21) [5] p_value=0.0008838	[0] p_value=/
peripheral vasoconstriction, necrosis and vascular insufficiency	3.6 (1.09-12.61) [8] p_value=0.0288272	[1] p_value=/	4.73 (1.41-15.85) [7] p_value=0.0053956	5.49 (1.56-18.09) [6] p_value=0.0038722	6.21 (1.77-20.47) [6] p_value=0.0022098	[1] p_value=/	[0] p_value=/
non-site specific necrosis and vascular insufficiency nec	4.05 (0.95-19.53) [6] p_value=0.0289826	[2] p_value=/	4.72 (1.08-20.58) [5] p_value=0.018869	7.31 (1.68-31.86) [5] p_value=0.0037886	8.27 (1.9-36.01) [5] p_value=0.0023258	[0] p_value=/	[0] p_value=/
peripheral vascular disorders nec	[2] p_value=/	1.7 (0.58-5.07) [9] p_value=0.3231854	[2] p_value=/	[0] p_value=/	[0] p_value=/	[0] p_value=/	17.92 (4.19-59.25) [4] p_value=0.0001731
Other
inner ear signs and symptoms	0.73 (0.13-2.78) [3] p_value=0.7709762	[1] p_value=/	[2] p_value=/	[0] p_value=/	[1] p_value=/	[0] p_value=/	32.62 (8.45-110.64) [5] p_value=2.6e-06
myopathies	1.19 (0.6-2.25) [15] p_value=0.6282953	0.25 (0.09-0.56) [7] p_value=0.0001782	1.21 (0.53-2.47) [10] p_value=0.572045	[0] p_value=/	7.47 (4.05-13.7) [23] p_value=0	[0] p_value=/	[0] p_value=/
posterior pituitary disorders	13.49 (1.5-636.66) [5] p_value=0.0067305	[1] p_value=/	23.65 (2.64-1112.69) [5] p_value=0.0008349	[0] p_value=/	[0] p_value=/	[0] p_value=/	[0] p_value=/
immune and associated conditions nec	0.46 (0.11-1.37) [4] p_value=0.193852	0.88 (0.36-2.05) [10] p_value=0.8456947	[2] p_value=/	4.32 (1.76-10.03) [10] p_value=0.0007624	[0] p_value=/	[0] p_value=/	[0] p_value=/
allergic conditions nec	[0] p_value=/	1.94 (0.64-6.15) [9] p_value=0.2053977	[0] p_value=/	[1] p_value=/	[1] p_value=/	[0] p_value=/	19.42 (4.49-65.27) [4] p_value=0.0001342
